# Supplementary material for: No Compensatory Relationship between the Innate and Adaptive Immune System in Wild-Living European Badgers
Source: PLoS One. 2016 Oct 3;11(10):e0163773. doi: 10.1371/journal.pone.0163773 (PMC5047587; doi:10.1371/journal.pone.0163773)
Supplement: S2 Supplementary — (TXT) [file pone.0163773.s002.txt]

BadgerID2	Year	averageAUC	Season	Age	Sex	Socialgroup	weightlength	DRBallelenumber	DRB1	DRB3	DRB4	Iex31	Iex32	Iex34	Iex312	Iex313	Iex3alleleno
1	2009	811878.44	1	2	1	2	12.34899329	3	2	2	1	1	1	2	1	2	3
2	2009	1757553.96	2	2	2	10	11.79856115	2	1	2	1	1	1	1	1	2	2
3	2009	1801267.26	3	2	2	21	10.30769231	3	2	1	2	1	2	1	1	2	3
4	2009	1675425.14	2	2	2	8	9.208633094	2	2	1	1	1	1	2	1	1	2
5	2009	1924342.5	1	2	2	3	10.2189781	2	2	1	1	1	1	2	1	1	2
6	2009	1446865.63	2	2	2	4	10.14925373	2	2	1	1	1	1	2	1	1	2
6	2010	1654144.13	2	2	2	5	9.473684211	2	2	1	1	1	1	2	1	1	2
7	2009	8210236.16	1	2	2	16	9.051094891	2	2	1	1	1	1	2	1	1	2
8	2009	2593598.24	3	2	2	4	8.852459016	2	2	1	1	1	1	2	1	1	2
8	2010	1484302.59	1	2	2	4	8.852459016	2	2	1	1	1	1	2	1	1	2
9	2009	1145348.33	1	2	2	9	8.358208955	2	2	1	1	2	1	2	1	1	3
9	2009	1179060.81	3	2	2	21	9.465648855	2	2	1	1	2	1	2	1	1	3
9	2010	1654508.62	3	2	2	21	9.465648855	2	2	1	1	2	1	2	1	1	3
10	2009	1372027.95	1	2	2	17	13.38235294	3	2	2	1	1	1	2	1	2	3
11	2009	951414.83	1	2	2	6	10.73170732	2	2	1	1	1	1	2	1	1	2
11	2010	2505235.57	2	2	2	4	9.918699187	2	2	1	1	1	1	2	1	1	2
12	2009	1000727.62	3	2	2	17	14.84848485	2	2	1	1	2	1	2	1	1	3
13	2009	2063598.36	3	2	2	23	14.75177305	3	2	2	1	1	1	2	1	2	3
14	2009	1220481.11	1	2	1	3	13.28671329	3	1	2	2	2	1	1	1	2	3
15	2009	1288471.92	1	2	2	6	9.323308271	2	2	1	1	1	1	1	1	2	2
15	2010	5421655.08	1	2	2	6	10.29850746	2	2	1	1	1	1	1	1	2	2
15	2010	2113919.65	3	2	2	6	10.29850746	2	2	1	1	1	1	1	1	2	2
16	2010	835052.5	2	2	1	1	11.09375	2	2	1	1	1	1	2	1	1	2
17	2009	1308325.08	1	2	2	19	10.81081081	2	1	2	1	1	1	1	1	2	2
18	2009	1741628.3	1	2	1	18	11.60305344	2	2	1	1	2	1	2	1	1	3
19	2009	1769001.36	1	2	2	5	10.58823529	3	2	2	1	1	1	2	1	2	3
20	2009	2131831.37	2	2	2	5	13.66197183	2	2	1	1	1	1	2	1	1	2
21	2010	3121492.67	1	2	1	3	12.8	2	1	2	1	1	1	1	1	2	2
21	2010	1484764.65	2	2	1	3	12.19178082	2	1	2	1	1	1	1	1	2	2
22	2010	3114399.64	2	2	1	3	13.97260274	2	2	1	1	1	1	2	1	1	2
22	2010	1447258.64	3	2	1	3	13.97260274	2	2	1	1	1	1	2	1	1	2
23	2010	1588974.16	1	2	2	4	10.0729927	2	2	1	1	1	1	2	1	1	2
24	2009	1084733.66	2	2	2	4	9.781021898	3	2	2	1	1	1	2	1	2	3
25	2010	2899918.27	2	2	1	9	11.88811189	2	2	1	1	1	1	1	1	2	2
25	2010	1082650.33	3	2	1	9	11.88811189	2	2	1	1	1	1	1	1	2	2
26	2010	3641612.24	1	2	2	17	10.45454545	2	2	1	1	1	1	1	1	2	2
26	2010	5218999.39	2	2	2	17	11.27819549	2	2	1	1	1	1	1	1	2	2
27	2010	1312500.25	3	2	2	2	16.33802817	2	2	1	1	1	1	2	1	1	2
28	2009	2025469.35	2	2	2	11	9.489051095	2	1	2	1	1	1	1	1	2	2
29	2009	1105227.75	3	2	1	17	11.40740741	3	2	2	1	1	1	2	1	2	3
29	2010	1558198.62	1	2	1	17	11.40740741	3	2	2	1	1	1	2	1	2	3
29	2010	859916.55	2	2	1	17	11.40740741	3	2	2	1	1	1	2	1	2	3
30	2009	2394230.96	2	2	1	1	11.2	3	2	2	1	1	1	2	1	2	3
30	2010	1449290.48	3	2	1	1	11.2	3	2	2	1	1	1	2	1	2	3
31	2009	1626865.01	1	2	2	14	9.253731343	2	1	2	1	1	1	1	1	2	2
32	2009	2233383.8	1	2	2	1	10.22556391	2	2	1	1	1	1	2	1	1	2
32	2009	1222529.48	2	2	2	10	10.59701493	2	2	1	1	1	1	2	1	1	2
32	2010	2125219.8	2	2	2	2	13.78787879	2	2	1	1	1	1	2	1	1	2
33	2010	2496420.23	2	2	2	14	11.73913043	3	2	1	2	2	1	2	1	1	3
34	2009	1328603.1	1	2	2	12	10.53435115	3	1	2	2	2	1	1	1	2	3
35	2010	1363538.59	2	2	1	1	14.71428571	3	2	2	1	1	1	2	1	2	3
36	2009	673137.39	1	2	2	1	10.82706767	3	2	2	1	1	1	2	1	2	3
37	2009	1634039.77	2	2	2	9	10.47619048	2	2	1	1	1	1	2	1	2	3
38	2009	3321220.15	2	2	2	21	12.08955224	3	2	2	1	1	1	2	1	2	3
39	2010	3349766.67	2	2	2	7	11.20567376	2	2	1	1	1	2	1	1	1	2
40	2009	591439.61	1	2	2	9	9.784172662	3	2	2	1	1	1	2	1	2	3
40	2010	603756.4	3	2	2	9	13.42857143	3	2	2	1	1	1	2	1	2	3
41	2010	1414319.98	2	2	2	10	12.77777778	3	2	2	1	1	1	2	1	2	3
41	2010	964209.52	3	2	2	10	12.77777778	3	2	2	1	1	1	2	1	2	3
42	2010	2604114.42	2	2	1	21	12.2962963	2	2	1	1	1	1	2	1	1	2
42	2010	1946940.18	3	2	1	21	12.2962963	2	2	1	1	1	1	2	1	1	2
43	2009	6470470.65	2	2	1	5	14.96503497	3	2	1	2	1	2	2	1	1	3
44	2010	1971575.98	3	2	1	23	11.94444444	3	1	2	2	1	2	1	1	2	3
45	2010	888211.16	3	2	1	16	13.97058824	3	2	2	1	1	1	2	1	2	3
46	2009	1308056.11	1	2	2	12	9.705882353	3	2	2	1	1	1	2	1	2	3
47	2009	1734669.12	2	2	1	19	12	2	2	1	1	2	1	2	1	1	3
48	2009	2091219.86	2	2	1	5	13.1884058	2	2	1	1	1	1	2	1	1	2
48	2010	1089074.16	2	2	1	5	12	2	2	1	1	1	1	2	1	1	2
48	2010	1287735.34	3	2	1	5	12	2	2	1	1	1	1	2	1	1	2
49	2010	3926913.19	2	2	2	24	13.28467153	3	2	2	1	2	1	1	1	2	3
50	2010	1684018.2	3	2	2	1	9.253731343	2	1	2	1	1	1	1	1	2	2
51	2010	1518966.07	3	2	1	13	13.77483444	2	2	1	1	1	1	2	1	1	2
52	2009	1818181.62	1	2	2	3	10.59701493	2	2	1	1	1	1	2	1	1	2
52	2009	1949344.11	2	2	2	3	10.3030303	2	2	1	1	1	1	2	1	1	2
52	2010	1940764.44	2	2	2	3	11.38461538	2	2	1	1	1	1	2	1	1	2
52	2010	1299360.5	3	2	2	3	11.38461538	2	2	1	1	1	1	2	1	1	2
53	2009	1422399.59	1	2	1	3	12.4822695	3	2	2	1	1	1	2	1	2	3
53	2010	2105151.23	2	2	1	3	11.97183099	3	2	2	1	1	1	2	1	2	3
54	2009	603791.34	3	2	1	4	13.33333333	2	2	1	1	1	1	1	2	2	4
55	2009	2065413.5	2	2	1	11	13.05555556	2	2	1	1	1	2	2	1	1	3
56	2009	1189491.39	1	2	1	9	12.08633094	3	2	2	1	1	1	2	1	2	3
56	2009	1283254.86	2	2	1	9	11.57142857	3	2	2	1	1	1	2	1	2	3
57	2010	1129815.83	3	2	2	9	12.2962963	2	2	1	1	1	1	2	1	1	2
58	2009	2215118.88	3	2	2	7	15.42857143	2	2	1	1	1	2	2	1	1	3
58	2010	3758671.15	2	2	2	7	15.42857143	2	2	1	1	1	2	2	1	1	3
58	2010	1826178.96	3	2	2	7	15.42857143	2	2	1	1	1	2	2	1	1	3
59	2010	1974230.9	3	2	1	4	16.05633803	2	2	1	1	1	1	2	1	1	2
60	2009	4207312.49	2	2	1	7	14.85714286	2	2	1	1	1	2	2	1	1	3
61	2010	2630373.48	2	2	1	4	12.23880597	2	2	1	1	1	1	2	2	1	4
62	2009	1800014.69	3	2	2	16	15	2	2	1	1	1	1	2	1	1	2
63	2009	2845309.79	2	2	1	18	16.05442177	2	2	1	1	1	1	2	1	2	3
64	2010	2660081.44	1	2	2	16	10.81481481	2	2	1	1	1	1	2	1	1	2
65	2010	809972.96	3	2	1	9	11.5862069	2	2	1	1	1	1	2	1	1	2
66	2009	1034311.33	3	2	2	5	11.90839695	2	2	1	1	1	1	2	1	1	2
66	2010	949399.87	3	2	2	5	11.90839695	2	2	1	1	1	1	2	1	1	2
67	2009	1897659.6	2	2	1	11	12.25352113	3	2	1	2	1	2	2	1	1	3
68	2009	3619830.05	2	2	2	4	12.68656716	2	2	1	1	1	1	2	1	1	2
68	2009	1946849.06	3	2	2	4	12.57575758	2	2	1	1	1	1	2	1	1	2
68	2010	1606603.47	3	2	2	4	12.57575758	2	2	1	1	1	1	2	1	1	2
69	2009	1280091.05	2	2	2	24	12.17391304	3	2	2	1	1	1	2	1	2	3
70	2009	3511468.2	2	2	1	11	11.83098592	2	2	1	1	1	1	2	1	1	2
71	2009	2303819.19	2	2	2	4	12.89855072	2	2	1	1	1	1	2	1	2	3
72	2009	3553617.6	2	2	2	4	13.03703704	2	2	1	1	1	1	2	1	2	3
72	2009	1597312.03	3	2	2	4	14.55882353	2	2	1	1	1	1	2	1	2	3
73	2009	1522487.89	2	2	1	6	10.74626866	2	2	1	1	1	1	2	2	1	4
73	2009	1983734.02	3	2	1	6	12.8358209	2	2	1	1	1	1	2	2	1	4
74	2009	1444097.67	2	2	1	4	7.716535433	2	2	1	1	1	1	2	1	2	3
75	2009	1778336.9	1	2	1	1	9.857142857	2	2	1	1	1	1	2	1	1	2
75	2010	2165178.37	2	2	1	1	10	2	2	1	1	1	1	2	1	1	2
76	2009	2639439.84	2	2	2	2	12.30769231	3	2	2	1	1	1	2	1	2	3
76	2010	4381331.9	1	2	2	13	13.84615385	3	2	2	1	1	1	2	1	2	3
77	2010	2419163.64	1	2	2	12	9.62962963	3	2	2	1	1	1	2	1	1	2
78	2009	1964683.82	1	2	1	1	9.929078014	3	2	2	1	1	1	2	1	2	3
78	2010	2189779.37	1	2	1	12	12.08633094	3	2	2	1	1	1	2	1	2	3
79	2010	1815428.48	1	2	2	12	11.21212121	2	1	2	1	1	1	1	1	2	2
80	2009	1809377.98	1	2	1	14	11.47058824	3	2	2	1	2	1	1	1	2	3
80	2010	2768350.09	2	2	1	14	9.037037037	3	2	2	1	2	1	1	1	2	3
81	2009	2785713.66	1	2	1	13	11.71428571	2	2	1	1	1	1	2	1	1	2
82	2009	931589.56	1	2	2	10	11.63120567	2	1	2	1	1	1	1	1	2	2
82	2010	3880950.97	1	2	2	26	11.20567376	2	1	2	1	1	1	1	1	2	2
83	2009	1479073.74	2	2	2	19	12.20588235	2	1	2	1	1	1	1	1	2	2
84	2009	1604876.71	2	2	1	3	9.928057554	2	2	1	1	1	1	2	1	1	2
84	2010	2843334.25	1	2	1	3	9.928057554	2	2	1	1	1	1	2	1	1	2
85	2010	4020619.88	1	2	2	11	9.62962963	3	2	1	2	1	2	1	1	1	2
86	2010	2610481.69	1	2	2	19	10.67669173	2	1	2	1	1	1	1	1	2	2
87	2009	5679191.25	2	2	1	7	14.16666667	3	2	1	2	2	1	2	1	1	3
88	2010	5443233.71	1	2	2	11	13.08823529	2	2	1	1	1	2	2	1	1	3
89	2010	3535175.93	2	2	1	10	14.38356164	3	2	2	1	1	1	1	1	2	2
89	2010	1925852.07	3	2	1	10	14.38356164	3	2	2	1	1	1	1	1	2	2
90	2009	3495685.45	1	2	2	11	8.96	2	2	1	1	1	2	2	1	1	3
90	2010	1299392.72	3	2	2	11	12.39669421	2	2	1	1	1	2	2	1	1	3
91	2010	3660970.41	1	2	2	12	12.87878788	3	2	1	2	2	1	2	1	1	3
92	2009	2298137.57	1	2	2	6	11.29770992	2	2	1	1	1	1	2	1	2	3
92	2009	762927.68	3	2	2	6	13.28358209	2	2	1	1	1	1	2	1	2	3
93	2010	912123.46	3	2	2	2	13.09859155	2	2	1	1	1	1	2	1	1	2
94	2010	3356921.96	2	2	2	4	10.22556391	3	2	2	1	1	1	2	1	2	3
94	2010	3359470.08	3	2	2	4	10.22556391	3	2	2	1	1	1	2	1	2	3
95	2009	1848329.33	3	1	2	23	9.76	2	2	1	1	1	2	2	1	1	3
96	2009	5092966.41	3	1	2	23	8.709677419	2	2	1	1	2	1	2	1	1	3
96	2010	5051606.99	2	1	2	23	8.709677419	2	2	1	1	2	1	2	1	1	3
96	2010	1871329.67	3	1	2	23	8.709677419	2	2	1	1	2	1	2	1	1	3
97	2010	4503770.63	2	1	2	7	5.714285714	3	2	1	2	2	1	2	1	1	3
98	2009	2187637.05	3	1	2	23	9.76	2	2	1	1	1	2	2	1	1	3
99	2009	3535099.1	3	1	2	7	11.23076923	2	2	1	1	1	1	2	1	1	2
100	2009	2608535.14	3	1	1	16	9.612403101	2	2	1	1	1	1	2	1	1	2
101	2009	1511089.27	1	1	1	16	6.326530612	2	2	1	1	1	1	2	1	1	2
102	2009	1380485.07	2	1	2	6	6.486486486	2	2	1	1	1	1	1	2	2	4
103	2009	1985417.91	2	1	2	4	6.956521739	3	2	2	1	1	1	2	1	2	3
104	2009	1239224.61	2	1	2	5	4.814814815	3	2	2	1	1	1	1	1	2	2
105	2009	1684103.13	1	1	2	21	7.735849057	3	2	2	1	1	1	1	1	2	2
105	2010	2608397.85	2	1	2	21	7.735849057	3	2	2	1	1	1	1	1	2	2
106	2009	964696.3	1	1	1	18	7.857142857	2	2	1	1	2	1	1	1	1	2
106	2009	1695378.14	2	1	1	18	10.07874016	2	2	1	1	2	1	1	1	1	2
106	2009	1986385.68	3	1	1	18	10	2	2	1	1	2	1	1	1	1	2
107	2009	1410658.07	3	1	1	21	8.833333333	2	2	1	1	1	1	2	1	2	3
107	2010	2001216.66	3	2	1	5	10.61538462	2	2	1	1	1	1	2	1	2	3
108	2009	1927469.78	1	1	1	16	7.339449541	2	2	1	1	1	1	2	1	1	2
108	2009	2850606.92	2	1	1	16	8	2	2	1	1	1	1	2	1	1	2
109	2010	909911.21	3	1	2	16	8.035714286	2	2	1	1	1	1	2	1	1	2
110	2009	2203453.01	3	1	2	4	7.627118644	2	2	1	1	1	1	2	1	1	2
111	2009	1610811.01	1	1	2	10	6.981132075	3	2	2	1	2	1	1	1	2	3
112	2010	992993.18	3	1	2	9	10.90909091	3	2	1	2	1	2	2	1	1	3
113	2009	989487.71	1	1	1	3	6.40776699	2	2	1	1	1	1	2	1	1	2
114	2010	2836585.44	1	1	1	13	8.727272727	3	2	2	1	1	1	2	1	2	3
114	2010	3810126.41	2	1	1	13	8.727272727	3	2	2	1	1	1	2	1	2	3
115	2010	2916512.76	2	1	1	13	10.14705882	2	2	1	1	1	1	2	1	1	2
116	2010	3047621.5	2	2	1	12	10	3	2	2	1	1	1	2	1	2	3
117	2009	2632415.39	1	2	2	20	11.91176471	3	2	1	2	2	1	2	1	1	3
118	2009	2578424.64	1	1	2	12	5.376344086	3	2	2	1	1	1	2	1	2	3
119	2009	6801936.46	2	1	1	23	9.375	2	2	1	1	1	2	2	1	1	3
120	2009	3160365.2	2	1	2	23	9.365079365	2	2	1	1	1	2	2	1	1	3
121	2010	5557829.43	1	1	2	13	11.36363636	2	2	1	1	1	1	2	1	1	2
122	2009	1760345.83	2	2	2	14	11.71428571	3	2	2	1	1	1	2	1	2	3
122	2010	2342334.63	2	2	2	14	13.47222222	3	2	2	1	1	1	2	1	2	3
123	2010	2165284.9	2	1	2	1	9.58677686	2	2	1	1	1	1	2	1	1	2
124	2010	3624000.71	3	1	2	23	10.76923077	3	2	2	1	2	1	1	1	2	3
125	2010	4738354.43	3	1	1	23	8.305084746	2	2	1	1	1	1	2	2	1	4
126	2010	2116729.79	3	2	1	8	13.90070922	3	2	2	1	1	1	1	1	2	2
127	2010	1339341.94	1	1	1	17	5.454545455	3	2	2	1	1	1	2	1	2	3
128	2010	1442731.02	1	1	2	17	5.555555556	3	2	2	1	1	1	2	1	2	3
129	2010	810444.22	3	1	1	21	11.09375	3	2	2	1	1	1	1	1	2	2
130	2010	3716021.35	1	2	1	21	11.97183099	2	2	1	1	2	1	1	1	1	2
131	2010	1443420.35	1	1	2	9	4.943820225	2	2	1	1	1	1	2	1	2	3
131	2010	1080234.75	3	1	2	9	9.44	2	2	1	1	1	1	2	1	2	3
132	2010	2270275.69	1	1	1	19	5.208333333	3	2	2	1	2	1	1	1	2	3
133	2010	3064640.86	1	2	1	9	9.62406015	2	2	1	1	1	1	2	1	1	2
134	2010	2864322.33	1	2	2	3	9.465648855	3	2	2	1	1	1	2	1	2	3
135	2010	2887017.88	1	2	1	15	13.46153846	3	2	1	2	2	1	2	1	1	3
136	2010	1618725.35	1	1	1	22	6.153846154	3	2	1	2	2	1	2	1	1	3
137	2010	3036694.54	1	1	2	20	7.254901961	3	2	2	1	1	1	2	1	2	3
138	2010	3066339.94	1	2	1	20	13.15436242	3	2	2	1	1	1	2	1	2	3
139	2010	1872906.21	1	1	1	2	4.772727273	2	1	2	1	1	1	1	1	2	2
140	2010	4759371.46	2	2	2	17	9.696969697	3	2	2	1	1	1	2	1	2	3
141	2010	3764607.16	2	2	2	17	10	2	2	1	1	2	1	2	1	1	3
142	2010	1487001.51	3	2	2	13	15.75342466	3	2	2	1	1	1	2	1	2	3
143	2010	2303190.47	2	2	1	15	16.76056338	3	2	2	1	1	1	2	1	2	3
144	2010	1698253.67	3	1	2	2	10.89430894	2	2	1	1	2	1	2	1	1	3
145	2010	2438272.56	3	2	1	23	12.40875912	2	2	1	1	2	1	2	1	1	3
146	2010	1990623.66	3	2	1	23	18.13333333	2	2	1	1	1	1	2	1	1	2
147	2010	1853253.28	3	2	2	18	17.39130435	2	2	1	1	1	1	1	2	2	4
148	2010	1661180.02	3	2	1	15	16.53846154	3	2	2	1	1	1	2	1	2	3
149	2009	1822226.17	3	2	2	4	13.4751773	2	2	1	1	1	1	2	1	1	2
149	2010	1630993.18	2	2	2	4	13.4751773	2	2	1	1	1	1	2	1	1	2
150	2009	916535	3	2	2	21	16.05633803	2	2	1	1	1	2	2	1	1	3
151	2009	1954878.44	2	2	2	5	9.850746269	2	2	1	1	1	1	2	1	2	3
152	2010	3849859.61	1	2	2	4	8.992248062	2	2	1	1	1	1	2	1	1	2
153	2009	1017960.89	1	2	2	5	9.037037037	2	2	1	1	1	1	2	1	1	2
