# Supplementary material for: No Compensatory Relationship between the Innate and Adaptive Immune System in Wild-Living European Badgers
Source: PLoS One. 2016 Oct 3;11(10):e0163773. doi: 10.1371/journal.pone.0163773 (PMC5047587; doi:10.1371/journal.pone.0163773)
Supplement: S3 Supplementary — (TXT) [file pone.0163773.s003.txt]

BadgerID2	Year	individualID	averageAUC	haplotypeheterozygosity2	haplotype11	haplotype12	haplotype14	haplotype112	haplotype113	haplotype31	haplotype32	haplotype34	haplotype312	haplotype313	haplotype41	haplotype42	haplotype44	haplotype412	haplotype413	Season	Age	Sex	Socialgroup	weightlength
1	2009	80	1757553.96	1	1	1	1	1	1	1	1	1	1	2	1	1	1	1	1	2	2	2	10	11.79856115
2	2009	102	1801267.26	3	1	1	1	1	2	1	1	1	1	1	1	2	1	1	1	3	2	2	21	10.30769231
3	2009	58	1675425.14	1	1	1	2	1	1	1	1	1	1	1	1	1	1	1	1	2	2	2	8	9.208633094
4	2009	30	1924342.5	1	1	1	2	1	1	1	1	1	1	1	1	1	1	1	1	1	2	2	3	10.2189781
5	2009	49	1446865.63	1	1	1	2	1	1	1	1	1	1	1	1	1	1	1	1	2	2	2	4	10.14925373
5	2010	152	1654144.13	1	1	1	2	1	1	1	1	1	1	1	1	1	1	1	1	2	2	2	5	9.473684211
6	2009	12	8210236.16	1	1	1	2	1	1	1	1	1	1	1	1	1	1	1	1	1	2	2	16	9.051094891
7	2009	92	2593598.24	1	1	1	2	1	1	1	1	1	1	1	1	1	1	1	1	3	2	2	4	8.852459016
7	2010	117	1484302.59	1	1	1	2	1	1	1	1	1	1	1	1	1	1	1	1	1	2	2	4	8.852459016
8	2009	31	1145348.33	2	2	1	2	1	1	1	1	1	1	1	1	1	1	1	1	1	2	2	9	8.358208955
8	2009	106	1179060.81	2	2	1	2	1	1	1	1	1	1	1	1	1	1	1	1	3	2	2	21	9.465648855
8	2010	211	1654508.62	2	2	1	2	1	1	1	1	1	1	1	1	1	1	1	1	3	2	2	21	9.465648855
9	2009	21	1372027.95	3	1	1	2	1	1	1	1	1	1	2	1	1	1	1	1	1	2	2	17	13.38235294
10	2009	19	951414.83	1	1	1	2	1	1	1	1	1	1	1	1	1	1	1	1	1	2	2	6	10.73170732
10	2010	159	2505235.57	1	1	1	2	1	1	1	1	1	1	1	1	1	1	1	1	2	2	2	4	9.918699187
11	2009	105	1000727.62	2	2	1	2	1	1	1	1	1	1	1	1	1	1	1	1	3	2	2	17	14.84848485
12	2009	93	2063598.36	3	1	1	2	1	1	1	1	1	1	2	1	1	1	1	1	3	2	2	23	14.75177305
13	2009	34	1220481.11	3	1	1	1	1	1	1	1	1	1	2	2	1	1	1	1	1	2	1	3	13.28671329
14	2009	14	1288471.92	1	1	1	1	1	2	1	1	1	1	1	1	1	1	1	1	1	2	2	6	9.323308271
14	2010	122	5421655.08	1	1	1	1	1	2	1	1	1	1	1	1	1	1	1	1	1	2	2	6	10.29850746
14	2010	197	2113919.65	1	1	1	1	1	2	1	1	1	1	1	1	1	1	1	1	3	2	2	6	10.29850746
15	2010	172	835052.5	1	1	1	2	1	1	1	1	1	1	1	1	1	1	1	1	2	2	1	1	11.09375
16	2009	26	1308325.08	1	1	1	1	1	1	1	1	1	1	2	1	1	1	1	1	1	2	2	19	10.81081081
17	2009	22	1741628.3	2	2	1	2	1	1	1	1	1	1	1	1	1	1	1	1	1	2	1	18	11.60305344
18	2009	13	1769001.36	3	1	1	2	1	1	1	1	1	1	2	1	1	1	1	1	1	2	2	5	10.58823529
19	2009	67	2131831.37	1	1	1	2	1	1	1	1	1	1	1	1	1	1	1	1	2	2	2	5	13.66197183
20	2010	166	3114399.64	1	1	1	2	1	1	1	1	1	1	1	1	1	1	1	1	2	2	1	3	13.97260274
20	2010	212	1447258.64	1	1	1	2	1	1	1	1	1	1	1	1	1	1	1	1	3	2	1	3	13.97260274
21	2010	114	1588974.16	1	1	1	2	1	1	1	1	1	1	1	1	1	1	1	1	1	2	2	4	10.0729927
22	2009	52	1084733.66	3	1	1	2	1	1	1	1	1	1	2	1	1	1	1	1	2	2	2	4	9.781021898
23	2010	165	2899918.27	1	1	1	1	1	2	1	1	1	1	1	1	1	1	1	1	2	2	1	9	11.88811189
23	2010	203	1082650.33	1	1	1	1	1	2	1	1	1	1	1	1	1	1	1	1	3	2	1	9	11.88811189
24	2010	127	3641612.24	1	1	1	1	1	2	1	1	1	1	1	1	1	1	1	1	1	2	2	17	10.45454545
24	2010	157	5218999.39	1	1	1	1	1	2	1	1	1	1	1	1	1	1	1	1	2	2	2	17	11.27819549
25	2010	215	1312500.25	1	1	1	2	1	1	1	1	1	1	1	1	1	1	1	1	3	2	2	2	16.33802817
26	2009	75	2025469.35	1	1	1	1	1	1	1	1	1	1	2	1	1	1	1	1	2	2	2	11	9.489051095
27	2009	100	1105227.75	3	1	1	2	1	1	1	1	1	1	2	1	1	1	1	1	3	2	1	17	11.40740741
27	2010	132	1558198.62	3	1	1	2	1	1	1	1	1	1	2	1	1	1	1	1	1	2	1	17	11.40740741
27	2010	168	859916.55	3	1	1	2	1	1	1	1	1	1	2	1	1	1	1	1	2	2	1	17	11.40740741
28	2009	87	2394230.96	3	1	1	2	1	1	1	1	1	1	2	1	1	1	1	1	2	2	1	1	11.2
28	2010	219	1449290.48	3	1	1	2	1	1	1	1	1	1	2	1	1	1	1	1	3	2	1	1	11.2
29	2009	36	1626865.01	1	1	1	1	1	1	1	1	1	1	2	1	1	1	1	1	1	2	2	14	9.253731343
30	2009	42	2233383.8	1	1	1	2	1	1	1	1	1	1	1	1	1	1	1	1	1	2	2	1	10.22556391
30	2009	83	1222529.48	1	1	1	2	1	1	1	1	1	1	1	1	1	1	1	1	2	2	2	10	10.59701493
30	2010	174	2125219.8	1	1	1	2	1	1	1	1	1	1	1	1	1	1	1	1	2	2	2	2	13.78787879
31	2009	38	1328603.1	3	1	1	1	1	1	1	1	1	1	2	2	1	1	1	1	1	2	2	12	10.53435115
32	2010	175	1363538.59	3	1	1	2	1	1	1	1	1	1	2	1	1	1	1	1	2	2	1	1	14.71428571
33	2009	44	673137.39	3	1	1	2	1	1	1	1	1	1	2	1	1	1	1	1	1	2	2	1	10.82706767
34	2009	77	1634039.77	2	1	1	2	1	2	1	1	1	1	1	1	1	1	1	1	2	2	2	9	10.47619048
35	2010	147	3349766.67	1	1	2	1	1	1	1	1	1	1	1	1	1	1	1	1	2	2	2	7	11.20567376
36	2009	28	591439.61	3	1	1	2	1	1	1	1	1	1	2	1	1	1	1	1	1	2	2	9	9.784172662
36	2010	207	603756.4	3	1	1	2	1	1	1	1	1	1	2	1	1	1	1	1	3	2	2	9	13.42857143
37	2010	156	2604114.42	1	1	1	2	1	1	1	1	1	1	1	1	1	1	1	1	2	2	1	21	12.2962963
37	2010	189	1946940.18	1	1	1	2	1	1	1	1	1	1	1	1	1	1	1	1	3	2	1	21	12.2962963
38	2009	64	6470470.65	3	1	1	2	1	1	1	1	1	1	1	1	2	1	1	1	2	2	1	5	14.96503497
39	2010	184	1971575.98	3	1	1	1	1	1	1	1	1	1	2	1	2	1	1	1	3	2	1	23	11.94444444
40	2010	196	888211.16	3	1	1	2	1	1	1	1	1	1	2	1	1	1	1	1	3	2	1	16	13.97058824
41	2009	37	1308056.11	3	1	1	2	1	1	1	1	1	1	2	1	1	1	1	1	1	2	2	12	9.705882353
42	2009	81	1734669.12	2	2	1	2	1	1	1	1	1	1	1	1	1	1	1	1	2	2	1	19	12
43	2009	70	2091219.86	1	1	1	2	1	1	1	1	1	1	1	1	1	1	1	1	2	2	1	5	13.1884058
43	2010	155	1089074.16	1	1	1	2	1	1	1	1	1	1	1	1	1	1	1	1	2	2	1	5	12
43	2010	202	1287735.34	1	1	1	2	1	1	1	1	1	1	1	1	1	1	1	1	3	2	1	5	12
44	2010	151	3926913.19	3	2	1	1	1	1	1	1	1	1	2	1	1	1	1	1	2	2	2	24	13.28467153
45	2010	220	1684018.2	1	1	1	1	1	1	1	1	1	1	2	1	1	1	1	1	3	2	2	1	9.253731343
46	2010	217	1518966.07	1	1	1	2	1	1	1	1	1	1	1	1	1	1	1	1	3	2	1	13	13.77483444
47	2009	27	1818181.62	1	1	1	2	1	1	1	1	1	1	1	1	1	1	1	1	1	2	2	3	10.59701493
47	2009	74	1949344.11	1	1	1	2	1	1	1	1	1	1	1	1	1	1	1	1	2	2	2	3	10.3030303
47	2010	164	1940764.44	1	1	1	2	1	1	1	1	1	1	1	1	1	1	1	1	2	2	2	3	11.38461538
47	2010	210	1299360.5	1	1	1	2	1	1	1	1	1	1	1	1	1	1	1	1	3	2	2	3	11.38461538
48	2009	29	1422399.59	3	1	1	2	1	1	1	1	1	1	2	1	1	1	1	1	1	2	1	3	12.4822695
48	2010	169	2105151.23	3	1	1	2	1	1	1	1	1	1	2	1	1	1	1	1	2	2	1	3	11.97183099
49	2009	97	603791.34	2	1	1	1	2	2	1	1	1	1	1	1	1	1	1	1	3	2	1	4	13.33333333
50	2009	82	2065413.5	2	1	2	2	1	1	1	1	1	1	1	1	1	1	1	1	2	2	1	11	13.05555556
51	2009	32	1189491.39	3	1	1	2	1	1	1	1	1	1	2	1	1	1	1	1	1	2	1	9	12.08633094
51	2009	79	1283254.86	3	1	1	2	1	1	1	1	1	1	2	1	1	1	1	1	2	2	1	9	11.57142857
52	2010	213	1129815.83	1	1	1	2	1	1	1	1	1	1	1	1	1	1	1	1	3	2	2	9	12.2962963
53	2009	91	2215118.88	2	1	2	2	1	1	1	1	1	1	1	1	1	1	1	1	3	2	2	7	15.42857143
53	2010	153	3758671.15	2	1	2	2	1	1	1	1	1	1	1	1	1	1	1	1	2	2	2	7	15.42857143
53	2010	188	1826178.96	2	1	2	2	1	1	1	1	1	1	1	1	1	1	1	1	3	2	2	7	15.42857143
54	2010	194	1974230.9	1	1	1	2	1	1	1	1	1	1	1	1	1	1	1	1	3	2	1	4	16.05633803
55	2009	59	4207312.49	2	1	2	2	1	1	1	1	1	1	1	1	1	1	1	1	2	2	1	7	14.85714286
56	2010	148	2630373.48	2	1	1	2	2	1	1	1	1	1	1	1	1	1	1	1	2	2	1	4	12.23880597
57	2009	108	1800014.69	1	1	1	2	1	1	1	1	1	1	1	1	1	1	1	1	3	2	2	16	15
58	2009	65	2845309.79	2	1	1	2	1	2	1	1	1	1	1	1	1	1	1	1	2	2	1	18	16.05442177
59	2010	115	2660081.44	1	1	1	2	1	1	1	1	1	1	1	1	1	1	1	1	1	2	2	16	10.81481481
60	2010	206	809972.96	1	1	1	2	1	1	1	1	1	1	1	1	1	1	1	1	3	2	1	9	11.5862069
61	2009	104	1034311.33	1	1	1	2	1	1	1	1	1	1	1	1	1	1	1	1	3	2	2	5	11.90839695
61	2010	198	949399.87	1	1	1	2	1	1	1	1	1	1	1	1	1	1	1	1	3	2	2	5	11.90839695
62	2009	54	3619830.05	1	1	1	2	1	1	1	1	1	1	1	1	1	1	1	1	2	2	2	4	12.68656716
62	2009	99	1946849.06	1	1	1	2	1	1	1	1	1	1	1	1	1	1	1	1	3	2	2	4	12.57575758
62	2010	193	1606603.47	1	1	1	2	1	1	1	1	1	1	1	1	1	1	1	1	3	2	2	4	12.57575758
63	2009	51	1280091.05	3	1	1	2	1	1	1	1	1	1	2	1	1	1	1	1	2	2	2	24	12.17391304
64	2009	78	3511468.2	1	1	1	2	1	1	1	1	1	1	1	1	1	1	1	1	2	2	1	11	11.83098592
65	2009	48	2303819.19	2	1	1	2	1	2	1	1	1	1	1	1	1	1	1	1	2	2	2	4	12.89855072
66	2009	55	3553617.6	2	1	1	2	1	2	1	1	1	1	1	1	1	1	1	1	2	2	2	4	13.03703704
66	2009	96	1597312.03	2	1	1	2	1	2	1	1	1	1	1	1	1	1	1	1	3	2	2	4	14.55882353
67	2009	69	1522487.89	2	1	1	2	2	1	1	1	1	1	1	1	1	1	1	1	2	2	1	6	10.74626866
67	2009	110	1983734.02	2	1	1	2	2	1	1	1	1	1	1	1	1	1	1	1	3	2	1	6	12.8358209
68	2009	63	1444097.67	2	1	1	2	1	2	1	1	1	1	1	1	1	1	1	1	2	2	1	4	7.716535433
69	2009	43	1778336.9	1	1	1	2	1	1	1	1	1	1	1	1	1	1	1	1	1	2	1	1	9.857142857
69	2010	176	2165178.37	1	1	1	2	1	1	1	1	1	1	1	1	1	1	1	1	2	2	1	1	10
70	2009	86	2639439.84	3	1	1	2	1	1	1	1	1	1	2	1	1	1	1	1	2	2	2	2	12.30769231
70	2010	137	4381331.9	3	1	1	2	1	1	1	1	1	1	2	1	1	1	1	1	1	2	2	13	13.84615385
71	2010	144	2419163.64	2	1	1	2	1	1	1	1	2	1	1	1	1	1	1	1	1	2	2	12	9.62962963
72	2009	46	1964683.82	3	1	1	2	1	1	1	1	1	1	2	1	1	1	1	1	1	2	1	1	9.929078014
72	2010	142	2189779.37	3	1	1	2	1	1	1	1	1	1	2	1	1	1	1	1	1	2	1	12	12.08633094
73	2010	143	1815428.48	1	1	1	1	1	1	1	1	1	1	2	1	1	1	1	1	1	2	2	12	11.21212121
74	2009	41	1809377.98	3	2	1	1	1	1	1	1	1	1	2	1	1	1	1	1	1	2	1	14	11.47058824
74	2010	178	2768350.09	3	2	1	1	1	1	1	1	1	1	2	1	1	1	1	1	2	2	1	14	9.037037037
75	2009	40	2785713.66	1	1	1	2	1	1	1	1	1	1	1	1	1	1	1	1	1	2	1	13	11.71428571
76	2009	33	931589.56	1	1	1	1	1	1	1	1	1	1	2	1	1	1	1	1	1	2	2	10	11.63120567
76	2010	134	3880950.97	1	1	1	1	1	1	1	1	1	1	2	1	1	1	1	1	1	2	2	26	11.20567376
77	2009	72	1479073.74	1	1	1	1	1	1	1	1	1	1	2	1	1	1	1	1	2	2	2	19	12.20588235
78	2009	73	1604876.71	1	1	1	2	1	1	1	1	1	1	1	1	1	1	1	1	2	2	1	3	9.928057554
78	2010	128	2843334.25	1	1	1	2	1	1	1	1	1	1	1	1	1	1	1	1	1	2	1	3	9.928057554
79	2010	131	4020619.88	2	1	2	1	1	1	1	1	1	1	1	1	2	1	1	1	1	2	2	11	9.62962963
80	2010	129	2610481.69	1	1	1	1	1	1	1	1	1	1	2	1	1	1	1	1	1	2	2	19	10.67669173
81	2010	123	5443233.71	2	1	2	2	1	1	1	1	1	1	1	1	1	1	1	1	1	2	2	11	13.08823529
82	2010	163	3535175.93	2	1	1	1	1	2	1	1	1	1	2	1	1	1	1	1	2	2	1	10	14.38356164
82	2010	205	1925852.07	2	1	1	1	1	2	1	1	1	1	2	1	1	1	1	1	3	2	1	10	14.38356164
83	2009	25	3495685.45	2	1	2	2	1	1	1	1	1	1	1	1	1	1	1	1	1	2	2	11	8.96
83	2010	209	1299392.72	2	1	2	2	1	1	1	1	1	1	1	1	1	1	1	1	3	2	2	11	12.39669421
84	2009	17	2298137.57	2	1	1	2	1	2	1	1	1	1	1	1	1	1	1	1	1	2	2	6	11.29770992
84	2009	111	762927.68	2	1	1	2	1	2	1	1	1	1	1	1	1	1	1	1	3	2	2	6	13.28358209
85	2010	216	912123.46	1	1	1	2	1	1	1	1	1	1	1	1	1	1	1	1	3	2	2	2	13.09859155
86	2010	154	3356921.96	3	1	1	2	1	1	1	1	1	1	2	1	1	1	1	1	2	2	2	4	10.22556391
86	2010	183	3359470.08	3	1	1	2	1	1	1	1	1	1	2	1	1	1	1	1	3	2	2	4	10.22556391
87	2009	95	1848329.33	2	1	2	2	1	1	1	1	1	1	1	1	1	1	1	1	3	1	2	23	9.76
88	2009	89	5092966.41	2	2	1	2	1	1	1	1	1	1	1	1	1	1	1	1	3	1	2	23	8.709677419
88	2010	149	5051606.99	2	2	1	2	1	1	1	1	1	1	1	1	1	1	1	1	2	1	2	23	8.709677419
88	2010	191	1871329.67	2	2	1	2	1	1	1	1	1	1	1	1	1	1	1	1	3	1	2	23	8.709677419
89	2009	90	2187637.05	2	1	2	2	1	1	1	1	1	1	1	1	1	1	1	1	3	1	2	23	9.76
90	2009	88	3535099.1	1	1	1	2	1	1	1	1	1	1	1	1	1	1	1	1	3	1	2	7	11.23076923
91	2009	107	2608535.14	1	1	1	2	1	1	1	1	1	1	1	1	1	1	1	1	3	1	1	16	9.612403101
92	2009	15	1511089.27	1	1	1	2	1	1	1	1	1	1	1	1	1	1	1	1	1	1	1	16	6.326530612
93	2009	71	1380485.07	2	1	1	1	2	2	1	1	1	1	1	1	1	1	1	1	2	1	2	6	6.486486486
94	2009	57	1985417.91	3	1	1	2	1	1	1	1	1	1	2	1	1	1	1	1	2	1	2	4	6.956521739
95	2009	61	1239224.61	2	1	1	1	1	2	1	1	1	1	2	1	1	1	1	1	2	1	2	5	4.814814815
96	2009	16	1684103.13	2	1	1	1	1	2	1	1	1	1	2	1	1	1	1	1	1	1	2	21	7.735849057
96	2010	162	2608397.85	2	1	1	1	1	2	1	1	1	1	2	1	1	1	1	1	2	1	2	21	7.735849057
97	2009	18	964696.3	1	2	1	1	1	1	1	1	1	1	1	1	1	1	1	1	1	1	1	18	7.857142857
97	2009	62	1695378.14	1	2	1	1	1	1	1	1	1	1	1	1	1	1	1	1	2	1	1	18	10.07874016
97	2009	101	1986385.68	1	2	1	1	1	1	1	1	1	1	1	1	1	1	1	1	3	1	1	18	10
98	2009	109	1410658.07	2	1	1	2	1	2	1	1	1	1	1	1	1	1	1	1	3	1	1	21	8.833333333
98	2010	201	2001216.66	2	1	1	2	1	2	1	1	1	1	1	1	1	1	1	1	3	2	1	5	10.61538462
99	2009	20	1927469.78	1	1	1	2	1	1	1	1	1	1	1	1	1	1	1	1	1	1	1	16	7.339449541
99	2009	66	2850606.92	1	1	1	2	1	1	1	1	1	1	1	1	1	1	1	1	2	1	1	16	8
100	2010	200	909911.21	1	1	1	2	1	1	1	1	1	1	1	1	1	1	1	1	3	1	2	16	8.035714286
101	2009	98	2203453.01	1	1	1	2	1	1	1	1	1	1	1	1	1	1	1	1	3	1	2	4	7.627118644
102	2009	24	1610811.01	3	2	1	1	1	1	1	1	1	1	2	1	1	1	1	1	1	1	2	10	6.981132075
103	2010	204	992993.18	3	1	1	2	1	1	1	1	1	1	1	1	2	1	1	1	3	1	2	9	10.90909091
104	2009	35	989487.71	1	1	1	2	1	1	1	1	1	1	1	1	1	1	1	1	1	1	1	3	6.40776699
105	2010	171	2916512.76	1	1	1	2	1	1	1	1	1	1	1	1	1	1	1	1	2	1	1	13	10.14705882
106	2010	173	3047621.5	3	1	1	2	1	1	1	1	1	1	2	1	1	1	1	1	2	2	1	12	10
107	2009	47	2578424.64	3	1	1	2	1	1	1	1	1	1	2	1	1	1	1	1	1	1	2	12	5.376344086
108	2009	53	6801936.46	2	1	2	2	1	1	1	1	1	1	1	1	1	1	1	1	2	1	1	23	9.375
109	2009	56	3160365.2	2	1	2	2	1	1	1	1	1	1	1	1	1	1	1	1	2	1	2	23	9.365079365
110	2010	139	5557829.43	1	1	1	2	1	1	1	1	1	1	1	1	1	1	1	1	1	1	2	13	11.36363636
111	2010	180	2165284.9	1	1	1	2	1	1	1	1	1	1	1	1	1	1	1	1	2	1	2	1	9.58677686
112	2010	190	3624000.71	2	2	1	1	1	1	1	1	1	1	2	1	1	1	1	1	3	1	2	23	10.76923077
113	2010	185	4738354.43	2	1	1	2	2	1	1	1	1	1	1	1	1	1	1	1	3	1	1	23	8.305084746
114	2010	199	810444.22	2	1	1	1	1	2	1	1	1	1	2	1	1	1	1	1	3	1	1	21	11.09375
115	2010	126	2270275.69	2	2	1	1	1	1	1	1	1	1	2	1	1	1	1	1	1	1	1	19	5.208333333
116	2010	138	1618725.35	3	1	1	2	1	1	1	1	1	1	1	2	1	1	1	1	1	1	1	22	6.153846154
117	2010	140	3036694.54	3	1	1	2	1	1	1	1	1	1	2	1	1	1	1	1	1	1	2	20	7.254901961
118	2009	94	1822226.17	1	1	1	2	1	1	1	1	1	1	1	1	1	1	1	1	3	2	2	4	13.4751773
118	2010	161	1630993.18	1	1	1	2	1	1	1	1	1	1	1	1	1	1	1	1	2	2	2	4	13.4751773
119	2009	103	916535	2	1	2	2	1	1	1	1	1	1	1	1	1	1	1	1	3	2	2	21	16.05633803
120	2009	60	1954878.44	2	1	1	2	1	2	1	1	1	1	1	1	1	1	1	1	2	2	2	5	9.850746269
121	2010	121	3849859.61	1	1	1	2	1	1	1	1	1	1	1	1	1	1	1	1	1	2	2	4	8.992248062
122	2009	23	1017960.89	1	1	1	2	1	1	1	1	1	1	1	1	1	1	1	1	1	2	2	5	9.037037037
