# Supplementary material for: No Compensatory Relationship between the Innate and Adaptive Immune System in Wild-Living European Badgers
Source: PLoS One. 2016 Oct 3;11(10):e0163773. doi: 10.1371/journal.pone.0163773 (PMC5047587; doi:10.1371/journal.pone.0163773)
Supplement: S4 Supplementary — (TXT) [file pone.0163773.s004.txt]

BadgerID2	Year	averageAUC	haplotype11	haplotype12	haplotype14	haplotype112	haplotype113	haplotype31	haplotype32	haplotype34	haplotype312	haplotype313	haplotype41	haplotype42	haplotype44	haplotype412	haplotype413	EimeriaPrevalence	Eimeria	Tryp	trypprevalence	herp	herpprevalence	Fleas	Fleaprevalence	Liceinsquare	Liceprevalence	Season	Age	Sex	Socialgroup	weightlength	DRB1	DRB3	DRB4	Iex31	Iex32	Iex34	Iex312	Iex313	Iex3alleleno
1	2009	1757553.96	1	1	1	1	1	1	1	1	1	2	1	1	1	1	1	0	0	488.4853384	1	1.705278499	1	20	1	1	1	2	2	2	10	11.79856115	1	2	1	1	1	1	1	2	2
2	2009	1801267.26	1	1	1	1	2	1	1	1	1	1	1	2	1	1	1	0	0	0	0	2.510885035	1	4	1	10	1	3	2	2	21	10.30769231	2	1	2	1	2	1	1	2	3
3	2009	1675425.14	1	1	2	1	1	1	1	1	1	1	1	1	1	1	1	0	0	9.884628577	1	83.59844089	1	0	0	5	1	2	2	2	8	9.208633094	2	1	1	1	1	2	1	1	2
4	2009	1924342.5	1	1	2	1	1	1	1	1	1	1	1	1	1	1	1	0	0	15866.03804	1	12.65602846	1	12	1	1	1	1	2	2	3	10.2189781	2	1	1	1	1	2	1	1	2
5	2009	1446865.63	1	1	2	1	1	1	1	1	1	1	1	1	1	1	1	0	0	1383.442995	1	33.57653364	1	6	1	0	0	2	2	2	4	10.14925373	2	1	1	1	1	2	1	1	2
6	2009	2593598.24	1	1	2	1	1	1	1	1	1	1	1	1	1	1	1	0	0	0.398337982	1	4.893385134	1	0	0	0	0	3	2	2	4	8.852459016	2	1	1	1	1	2	1	1	2
7	2009	1179060.81	2	1	2	1	1	1	1	1	1	1	1	1	1	1	1	1	2.752906889	68.15434274	1	32.43434501	1	5	1	0	0	3	2	2	21	9.465648855	2	1	1	2	1	2	1	1	3
8	2009	1372027.95	1	1	2	1	1	1	1	1	1	2	1	1	1	1	1	1	2.5	0.256561804	1	1.021058465	1	8	1	2	1	1	2	2	17	13.38235294	2	2	1	1	1	2	1	2	3
9	2009	1220481.11	1	1	1	1	1	1	1	1	1	2	2	1	1	1	1	0	0	297.0738932	1	12.18797874	1	1	1	1	1	1	2	1	3	13.28671329	1	2	2	2	1	1	1	2	3
10	2009	1288471.92	1	1	1	1	2	1	1	1	1	1	1	1	1	1	1	1	11.30952381	12.48548752	1	22.40113091	1	12	1	1	1	1	2	2	6	9.323308271	2	1	1	1	1	1	1	2	2
11	2009	1308325.08	1	1	1	1	1	1	1	1	1	2	1	1	1	1	1	0	0	15.04468085	1	5.539116224	1	0	0	7	1	1	2	2	19	10.81081081	1	2	1	1	1	1	1	2	2
12	2009	1769001.36	1	1	2	1	1	1	1	1	1	2	1	1	1	1	1	0	0	0.498014786	1	20.6101417	1	1	1	0	0	1	2	2	5	10.58823529	2	2	1	1	1	2	1	2	3
13	2009	2131831.37	1	1	2	1	1	1	1	1	1	1	1	1	1	1	1	1	31.81818182	3486.046875	1	2.637358189	1	3	1	1	1	2	2	2	5	13.66197183	2	1	1	1	1	2	1	1	2
14	2009	1084733.66	1	1	2	1	1	1	1	1	1	2	1	1	1	1	1	0	0	2639.815764	1	1.974034111	1	0	0	2	1	2	2	2	4	9.781021898	2	2	1	1	1	2	1	2	3
15	2009	2025469.35	1	1	1	1	1	1	1	1	1	2	1	1	1	1	1	0	0	5.689187309	1	0.708811661	1	2	1	2	1	2	2	2	11	9.489051095	1	2	1	1	1	1	1	2	2
16	2009	1105227.75	1	1	2	1	1	1	1	1	1	2	1	1	1	1	1	0	0	3281.126639	1	4.852989196	1	16	1	12	1	3	2	1	17	11.40740741	2	2	1	1	1	2	1	2	3
17	2009	2394230.96	1	1	2	1	1	1	1	1	1	2	1	1	1	1	1	0	0	19.07272031	1	11.32855113	1	14	1	3	1	2	2	1	1	11.2	2	2	1	1	1	2	1	2	3
18	2009	1222529.48	1	1	2	1	1	1	1	1	1	1	1	1	1	1	1	0	0	13.78214154	1	4.908354759	1	6	1	7	1	2	2	2	10	10.59701493	2	1	1	1	1	2	1	1	2
18	2009	2233383.8	1	1	2	1	1	1	1	1	1	1	1	1	1	1	1	0	0	0	0	7.126540343	1	0	0	0	0	1	2	2	1	10.22556391	2	1	1	1	1	2	1	1	2
19	2009	1634039.77	1	1	2	1	2	1	1	1	1	1	1	1	1	1	1	0	0	12.65896376	1	12.50234699	1	20	1	10	1	2	2	2	9	10.47619048	2	1	1	1	1	2	1	2	3
20	2009	591439.61	1	1	2	1	1	1	1	1	1	2	1	1	1	1	1	0	0	317.8615397	1	3.235315952	1	4	1	0	0	1	2	2	9	9.784172662	2	2	1	1	1	2	1	2	3
21	2009	6470470.65	1	1	2	1	1	1	1	1	1	1	1	2	1	1	1	1	3.125	10249.63808	1	4.388728937	1	0	0	0	0	2	2	1	5	14.96503497	2	1	2	1	2	2	1	1	3
22	2009	1734669.12	2	1	2	1	1	1	1	1	1	1	1	1	1	1	1	0	0	18.2425834	1	6.204710404	1	9	1	0	0	2	2	1	19	12	2	1	1	2	1	2	1	1	3
23	2009	1818181.62	1	1	2	1	1	1	1	1	1	1	1	1	1	1	1	0	0	9363.066437	1	3.98202333	1	14	1	2	1	1	2	2	3	10.59701493	2	1	1	1	1	2	1	1	2
23	2009	1949344.11	1	1	2	1	1	1	1	1	1	1	1	1	1	1	1	0	0	8974.105287	1	10.04361407	1	15	1	6	1	2	2	2	3	10.3030303	2	1	1	1	1	2	1	1	2
24	2009	603791.34	1	1	1	2	2	1	1	1	1	1	1	1	1	1	1	0	0	3.123238246	1	14.01526229	1	12	1	2	1	3	2	1	4	13.33333333	2	1	1	1	1	1	2	2	4
25	2009	2065413.5	1	2	2	1	1	1	1	1	1	1	1	1	1	1	1	0	0	5160.633789	1	4.998953293	1	3	1	4	1	2	2	1	11	13.05555556	2	1	1	1	2	2	1	1	3
26	2009	4207312.49	1	2	2	1	1	1	1	1	1	1	1	1	1	1	1	0	0	77994.79948	1	4.302610386	1	20	1	1	1	2	2	1	7	14.85714286	2	1	1	1	2	2	1	1	3
27	2009	1800014.69	1	1	2	1	1	1	1	1	1	1	1	1	1	1	1	1	3.605769231	3817.933812	1	18.91118895	1	7	1	0	0	3	2	2	16	15	2	1	1	1	1	2	1	1	2
28	2009	2845309.79	1	1	2	1	2	1	1	1	1	1	1	1	1	1	1	0	0	33266.43229	1	3.240643813	1	7	1	0	0	2	2	1	18	16.05442177	2	1	1	1	1	2	1	2	3
29	2009	1034311.33	1	1	2	1	1	1	1	1	1	1	1	1	1	1	1	0	0	27.51174987	1	15.48972627	1	2	1	0	0	3	2	2	5	11.90839695	2	1	1	1	1	2	1	1	2
30	2009	1946849.06	1	1	2	1	1	1	1	1	1	1	1	1	1	1	1	0	0	0	0	13.6645034	1	5	1	0	0	3	2	2	4	12.57575758	2	1	1	1	1	2	1	1	2
30	2009	3619830.05	1	1	2	1	1	1	1	1	1	1	1	1	1	1	1	0	0	0	0	15.43680477	1	4	1	0	0	2	2	2	4	12.68656716	2	1	1	1	1	2	1	1	2
31	2009	1280091.05	1	1	2	1	1	1	1	1	1	2	1	1	1	1	1	0	0	0	0	15.03309917	1	4	1	3	1	2	2	2	24	12.17391304	2	2	1	1	1	2	1	2	3
32	2009	3511468.2	1	1	2	1	1	1	1	1	1	1	1	1	1	1	1	1	45.66563467	9484.536458	1	2.401821081	1	15	1	1	1	2	2	1	11	11.83098592	2	1	1	1	1	2	1	1	2
33	2009	2303819.19	1	1	2	1	2	1	1	1	1	1	1	1	1	1	1	0	0	372.3299662	1	22.06880633	1	15	1	0	0	2	2	2	4	12.89855072	2	1	1	1	1	2	1	2	3
34	2009	1597312.03	1	1	2	1	2	1	1	1	1	1	1	1	1	1	1	0	0	0	0	7.701095651	1	3	1	0	0	3	2	2	4	14.55882353	2	1	1	1	1	2	1	2	3
34	2009	3553617.6	1	1	2	1	2	1	1	1	1	1	1	1	1	1	1	1	7.936507937	0	0	4.977359215	1	3	1	0	0	2	2	2	4	13.03703704	2	1	1	1	1	2	1	2	3
35	2009	1522487.89	1	1	2	2	1	1	1	1	1	1	1	1	1	1	1	0	0	1125.814555	1	35.1136926	1	7	1	1	1	2	2	1	6	10.74626866	2	1	1	1	1	2	2	1	4
36	2009	1444097.67	1	1	2	1	2	1	1	1	1	1	1	1	1	1	1	1	54.6957672	0.308692396	1	27.79761759	1	7	1	4	1	2	2	1	4	7.716535433	2	1	1	1	1	2	1	2	3
37	2009	1778336.9	1	1	2	1	1	1	1	1	1	1	1	1	1	1	1	0	0	0.236080371	1	4.238674084	1	7	1	0	0	1	2	1	1	9.857142857	2	1	1	1	1	2	1	1	2
38	2009	2639439.84	1	1	2	1	1	1	1	1	1	2	1	1	1	1	1	0	0	0	0	16.09355768	1	2	1	2	1	2	2	2	2	12.30769231	2	2	1	1	1	2	1	2	3
39	2009	1809377.98	2	1	1	1	1	1	1	1	1	2	1	1	1	1	1	0	0	0	0	24.76067797	1	0	0	2	1	1	2	1	14	11.47058824	2	2	1	2	1	1	1	2	3
40	2009	2785713.66	1	1	2	1	1	1	1	1	1	1	1	1	1	1	1	0	0	507.1333861	1	18.87049263	1	15	1	0	0	1	2	1	13	11.71428571	2	1	1	1	1	2	1	1	2
41	2009	931589.56	1	1	1	1	1	1	1	1	1	2	1	1	1	1	1	1	19.54887218	1790.760909	1	2.168044647	1	10	1	1	1	1	2	2	10	11.63120567	1	2	1	1	1	1	1	2	2
42	2009	1604876.71	1	1	2	1	1	1	1	1	1	1	1	1	1	1	1	0	0	6550.120991	1	18.86952411	1	15	1	3	1	2	2	1	3	9.928057554	2	1	1	1	1	2	1	1	2
43	2009	762927.68	1	1	2	1	2	1	1	1	1	1	1	1	1	1	1	1	125.3996631	0	0	15.3157949	1	15	1	1	1	3	2	2	6	13.28358209	2	1	1	1	1	2	1	2	3
44	2009	5092966.41	2	1	2	1	1	1	1	1	1	1	1	1	1	1	1	1	28.11896459	0	0	22.82857033	1	10	1	5	1	3	1	2	23	8.709677419	2	1	1	2	1	2	1	1	3
45	2009	1380485.07	1	1	1	2	2	1	1	1	1	1	1	1	1	1	1	1	46.00951374	0	0	34.84269018	1	0	0	3	1	2	1	2	6	6.486486486	2	1	1	1	1	1	2	2	4
46	2009	1239224.61	1	1	1	1	2	1	1	1	1	2	1	1	1	1	1	1	150	0	0	21.81628352	1	5	1	3	1	2	1	2	5	4.814814815	2	2	1	1	1	1	1	2	2
47	2009	1684103.13	1	1	1	1	2	1	1	1	1	2	1	1	1	1	1	1	3082.323232	0	0	36.42317433	1	0	0	0	0	1	1	2	21	7.735849057	2	2	1	1	1	1	1	2	2
48	2009	964696.3	2	1	1	1	1	1	1	1	1	1	1	1	1	1	1	1	198.0769231	5711.706752	1	51.09069697	1	1	1	0	0	1	1	1	18	7.857142857	2	1	1	2	1	1	1	1	2
48	2009	1695378.14	2	1	1	1	1	1	1	1	1	1	1	1	1	1	1	1	162.2844828	8293.632933	1	95.61135264	1	0	0	5	1	2	1	1	18	10.07874016	2	1	1	2	1	1	1	1	2
48	2009	1986385.68	2	1	1	1	1	1	1	1	1	1	1	1	1	1	1	1	69.05044391	3447.082908	1	14.12534032	1	0	0	0	0	3	1	1	18	10	2	1	1	2	1	1	1	1	2
49	2009	1410658.07	1	1	2	1	2	1	1	1	1	1	1	1	1	1	1	0	0	0	0	51.64069039	1	7	1	0	0	3	1	1	21	8.833333333	2	1	1	1	1	2	1	2	3
50	2009	1927469.78	1	1	2	1	1	1	1	1	1	1	1	1	1	1	1	1	497.9166667	0	0	226.9027456	1	0	0	5	1	1	1	1	16	7.339449541	2	1	1	1	1	2	1	1	2
50	2009	2850606.92	1	1	2	1	1	1	1	1	1	1	1	1	1	1	1	0	0	4296.515168	1	54.9819049	1	15	1	7	1	2	1	1	16	8	2	1	1	1	1	2	1	1	2
51	2009	2203453.01	1	1	2	1	1	1	1	1	1	1	1	1	1	1	1	0	0	0	0	14.09503631	1	12	1	1	1	3	1	2	4	7.627118644	2	1	1	1	1	2	1	1	2
52	2009	2578424.64	1	1	2	1	1	1	1	1	1	2	1	1	1	1	1	1	500	0	0	240.6344627	1	0	0	8	1	1	1	2	12	5.376344086	2	2	1	1	1	2	1	2	3
53	2009	6801936.46	1	2	2	1	1	1	1	1	1	1	1	1	1	1	1	0	0	0	0	107.3938439	1	15	1	1	1	2	1	1	23	9.375	2	1	1	1	2	2	1	1	3
54	2009	3160365.2	1	2	2	1	1	1	1	1	1	1	1	1	1	1	1	0	0	1.385277429	1	42.86497129	1	0	0	3	1	2	1	2	23	9.365079365	2	1	1	1	2	2	1	1	3
55	2009	1822226.17	1	1	2	1	1	1	1	1	1	1	1	1	1	1	1	0	0	286.237325	1	6.590716203	1	3	1	0	0	3	2	2	4	13.4751773	2	1	1	1	1	2	1	1	2
56	2009	916535	1	2	2	1	1	1	1	1	1	1	1	1	1	1	1	1	1.231527094	770.9140667	1	16.79963672	1	7	1	0	0	3	2	2	21	16.05633803	2	1	1	1	2	2	1	1	3
57	2009	1954878.44	1	1	2	1	2	1	1	1	1	1	1	1	1	1	1	0	0	0	0	4.804014329	1	1	1	0	0	2	2	2	5	9.850746269	2	1	1	1	1	2	1	2	3
