# Supplementary material for: No Compensatory Relationship between the Innate and Adaptive Immune System in Wild-Living European Badgers
Source: PLoS One. 2016 Oct 3;11(10):e0163773. doi: 10.1371/journal.pone.0163773 (PMC5047587; doi:10.1371/journal.pone.0163773)
Supplement: S5 Supplementary — (TXT) [file pone.0163773.s005.txt]

Neutrophils	Neutrophils_percent	Lymphocytes	Lymphocytes_percent	NLratio	Year	Season	averageAUC	haplotypeheterozygosity2	haplotype11	haplotype12	haplotype14	haplotype112	haplotype113	haplotype31	haplotype32	haplotype34	haplotype312	haplotype313	haplotype41	haplotype42	haplotype44	haplotype412	haplotype413	Age	Sex	Socialgroup	weightlength	DRB	DRBallelenumber	DRB1	DRB3	DRB4	Iex31	Iex32	Iex34	Iex312	Iex313	Iex3	Iex3alleleno
4.43	90	0.39	8	11.35897436	2009	3	1801267.26	3	1	1	1	1	2	1	1	1	1	1	1	2	1	1	1	2	2	21	10.30769231	124	3	2	1	2	1	2	1	1	2	4	3
8.55	94	0.36	4	23.75	2009	3	2593598.24	1	1	1	2	1	1	1	1	1	1	1	1	1	1	1	1	2	2	4	8.852459016	12	2	2	1	1	1	1	2	1	1	10	2
5.22	79.8	0.23	3.55	22.69565217	2009	3	1179060.81	2	2	1	2	1	1	1	1	1	1	1	1	1	1	1	1	2	2	21	9.465648855	12	2	2	1	1	2	1	2	1	1	7	3
4.66	83.1	0.11	1.93	42.36363636	2009	3	1000727.62	2	2	1	2	1	1	1	1	1	1	1	1	1	1	1	1	2	2	17	14.84848485	12	2	2	1	1	2	1	2	1	1	7	3
7.12	89	0.72	9	9.888888889	2009	3	2063598.36	3	1	1	2	1	1	1	1	1	1	2	1	1	1	1	1	2	2	23	14.75177305	132	3	2	2	1	1	1	2	1	2	2	3
6.03	91	0.13	2	46.38461538	2009	3	1105227.75	3	1	1	2	1	1	1	1	1	1	2	1	1	1	1	1	2	1	17	11.40740741	132	3	2	2	1	1	1	2	1	2	2	3
2.02	86	0.21	9	9.619047619	2009	3	603791.34	2	1	1	1	2	2	1	1	1	1	1	1	1	1	1	1	2	1	4	13.33333333	12	2	2	1	1	1	1	1	2	2	1	4
7.87	93	0.51	6	15.43137255	2009	3	2215118.88	2	1	2	2	1	1	1	1	1	1	1	1	1	1	1	1	2	2	7	15.42857143	12	2	2	1	1	1	2	2	1	1	5	3
6.86	96.3	0.11	1.61	62.36363636	2009	3	1800014.69	1	1	1	2	1	1	1	1	1	1	1	1	1	1	1	1	2	2	16	15	12	2	2	1	1	1	1	2	1	1	10	2
4.45	92.8	0.17	3.62	26.17647059	2009	3	1034311.33	1	1	1	2	1	1	1	1	1	1	1	1	1	1	1	1	2	2	5	11.90839695	12	2	2	1	1	1	1	2	1	1	10	2
5.77	88	0.66	10	8.742424242	2009	3	1946849.06	1	1	1	2	1	1	1	1	1	1	1	1	1	1	1	1	2	2	4	12.57575758	12	2	2	1	1	1	1	2	1	1	10	2
5.82	96	0.24	4	24.25	2009	3	1597312.03	2	1	1	2	1	2	1	1	1	1	1	1	1	1	1	1	2	2	4	14.55882353	12	2	2	1	1	1	1	2	1	2	2	3
7.75	88.2	0.03	0.34	258.3333333	2009	3	1983734.02	2	1	1	2	2	1	1	1	1	1	1	1	1	1	1	1	2	1	6	12.8358209	12	2	2	1	1	1	1	2	2	1	3	4
3.26	76.7	0.35	8.23	9.314285714	2009	3	762927.68	2	1	1	2	1	2	1	1	1	1	1	1	1	1	1	1	2	2	6	13.28358209	12	2	2	1	1	1	1	2	1	2	2	3
5.15	83	0.68	11	7.573529412	2009	3	1848329.33	2	1	2	2	1	1	1	1	1	1	1	1	1	1	1	1	1	2	23	9.76	12	2	2	1	1	1	2	2	1	1	5	3
13.71	89	1.23	8	11.14634146	2009	3	5092966.41	2	2	1	2	1	1	1	1	1	1	1	1	1	1	1	1	1	2	23	8.709677419	12	2	2	1	1	2	1	2	1	1	7	3
6.74	75	2.07	23	3.256038647	2009	3	2187637.05	2	1	2	2	1	1	1	1	1	1	1	1	1	1	1	1	1	2	23	9.76	12	2	2	1	1	1	2	2	1	1	5	3
10.29	85	1.82	15	5.653846154	2009	3	3535099.1	1	1	1	2	1	1	1	1	1	1	1	1	1	1	1	1	1	2	7	11.23076923	12	2	2	1	1	1	1	2	1	1	10	2
13.49	99.2	0.08	0.57	168.625	2009	3	2608535.14	1	1	1	2	1	1	1	1	1	1	1	1	1	1	1	1	1	1	16	9.612403101	12	2	2	1	1	1	1	2	1	1	10	2
5.75	81	0.71	10	8.098591549	2009	3	1986385.68	1	2	1	1	1	1	1	1	1	1	1	1	1	1	1	1	1	1	18	10	12	2	2	1	1	2	1	1	1	1	12	2
3.78	63.6	1.44	24.2	2.625	2009	3	1410658.07	2	1	1	2	1	2	1	1	1	1	1	1	1	1	1	1	1	1	21	8.833333333	12	2	2	1	1	1	1	2	1	2	2	3
5.26	82	0.64	10	8.21875	2009	3	2203453.01	1	1	1	2	1	1	1	1	1	1	1	1	1	1	1	1	1	2	4	7.627118644	12	2	2	1	1	1	1	2	1	1	10	2
5.86	93	0.25	4	23.44	2009	3	1822226.17	1	1	1	2	1	1	1	1	1	1	1	1	1	1	1	1	2	2	4	13.4751773	12	2	2	1	1	1	1	2	1	1	10	2
3.08	94	0.07	2	44	2009	3	916535	2	1	2	2	1	1	1	1	1	1	1	1	1	1	1	1	2	2	21	16.05633803	12	2	2	1	1	1	2	2	1	1	5	3
